# Supplementary material for: Prognostic Values of G-Protein Mutations in Metastatic Uveal Melanoma
Source: Cancers (Basel). 2021 Nov 17;13(22):5749. doi: 10.3390/cancers13225749 (PMC8616238; doi:10.3390/cancers13225749)
Supplement: Supplementary file 1 [file cancers-13-05749-s001.zip]

Archive with 1 entries (1 files):
- cancers-1393069-supplementary.pdf
